# Supplementary material for: The Leaf Microbiome of Tobacco Plants across Eight Chinese Provinces
Source: Microorganisms. 2022 Feb 16;10(2):450. doi: 10.3390/microorganisms10020450 (PMC8878116; doi:10.3390/microorganisms10020450)
Supplement: Supplementary file 1 [file microorganisms-10-00450-s001.zip]

Archive with 1 entries (1 files):
- microorganisms-1566827-supplementary.pdf
